# Supplementary material for: Comparative Transcriptome Analysis Reveals an Efficient Mechanism for α-Linolenic Acid Synthesis in Tree Peony Seeds
Source: Int J Mol Sci. 2018 Dec 24;20(1):65. doi: 10.3390/ijms20010065 (PMC6337502; doi:10.3390/ijms20010065)
Supplement: Supplementary file 1 [file ijms-20-00065-s001.zip]

Archive with 2 entries (2 files):
- Supplementary Figures S1-S5.docx
- Supplementary Tables S1-S6.xlsx
