# Supplementary material for: Comparative Transcriptome Analysis Reveals an Efficient Mechanism for α-Linolenic Acid Synthesis in Tree Peony Seeds
Source: Int J Mol Sci. 2018 Dec 24;20(1):65. doi: 10.3390/ijms20010065 (PMC6337502; doi:10.3390/ijms20010065)
Supplement: Supplementary file 1 [file ijms-20-00065-s001.zip › Supplementary Tables S1-S6.xlsx]

## Sheet: Table S1
Supporting Table S1. Summary of reference seed transcriptome assembly and annotation.
	P. lutea	P. rockii
A. Sequencing
Total reads	148696772	122734774
20d	70758518	48231522
60d	41087344	33822696
80d	36850910	40680556
Total length (bp)	20074064220	16569194490
B. Final merged assembly
Total Unigenes	64044	47322
GC percentage	0.4226	0.4214
N50	1170	1421
Mean length (bp)	775	889
Total assembled bases	49651044	42115203
C. Functional annotation
Nr	22,533（35.18%）	24,860（52.53%）
SwissProt	16,827（26.27%）	18,581（39.27%）
KOG	14,262（22.27%）	15,700（33.18%）
KEGG	9,381（14.65%）	10,006（21.14%）
Abbreviations: Nr NCBI non-redundant protein database; KOG Eukaryotic orthologous groups; KEGG Kyoto encyclopedia of genes and genomes.
SRA accession: SRP150148
Temporary Submission ID: SUB4126727
Release date: 2019-07-06
Link for transcriptome: https://www.ncbi.nlm.nih.gov/sra/SRP150148

## Sheet: Table S2
Supporting Table S2. Summary of major lipid pathways with unigenes and total expression levels.
Pathway	Sum of unigenes		Total RPKM
	P. lutea	P. rockii	P. lutea	P. rockii
Glycerophospholipid metabolism	90	94	3703.77	3829.56
Fatty acid metabolism	79	84	7367.64	9551.58
Fatty acid degradation	59	64	6110.47	8485.76
alpha-Linolenic acid metabolism	55	60	5851.63	8447.91
Glycerolipid metabolism	62	57	2660.85	3133.24
Biosynthesis of unsaturated fatty acids	45	44	4286.52	6565.44
Fatty acid biosynthesis	36	40	3185.43	4515.6
Sphingolipid metabolism	41	37	1532.52	1522.77
Steroid biosynthesis	30	34	2467.18	2514.26
Ether lipid metabolism	30	31	1088.11	1263.77
Cutin, suberine and wax biosynthesis	9	28	2521.81	2841.03
Fatty acid elongation	24	25	1737.71	1444.32
Linoleic acid metabolism	14	22	2201.37	2366.86
Arachidonic acid metabolism	14	18	1340.29	1460.84
Glycosphingolipid biosynthesis - globo series	7	8	366.632	401.61
Synthesis and degradation of ketone bodies	6	8	701.051	473.317
Lipoic acid metabolism	7	7	186.634	157.083
Glycosphingolipid biosynthesis - ganglio series	6	7	234.955	256.938

## Sheet: Table S3
Supporting Table S3 The expression (RPKM values) of lipid metabolism genes in seeds of the two Paeonia species.
Gene	Description	P. lutea							P. rockii
		Gene ID	20d(RPKM)	20d(RPKM)	60d(RPKM)	60d(RPKM)	80d(RPKM)	80d(RPKM)	Gene ID	20d(RPKM)	20d(RPKM)	60d(RPKM)	60d(RPKM)	80d(RPKM)	80d(RPKM)
α-PDHC	Pyruvate Dehydrogenase alpha subunit, E1a component of Pyruvate Dehydrogenase Complex	Unigene0006129	45.9069	42.1051	23.218	17.4776	14.981	11.7492	Unigene0029645	87.8943	80.9683	78.7576	94.6902	64.9817	63.6653
α-PDHC	Pyruvate Dehydrogenase alpha subunit, E1a component of Pyruvate Dehydrogenase Complex	Unigene0018613	145.479	146.048	70.2773	59.9777	85.7209	80.1715	Unigene0044865	148.67	139.599	63.6905	63.7654	64.8062	61.7474
β-PDHC	Pyruvate Dehydrogenase beta subunit, E1b component of Pyruvate Dehydrogenase Complex	Unigene0032565	151.349	148.056	48.7628	62.2895	41.5761	25.3515	Unigene0020381	42.7258	55.7981	89.0181	88.6267	85.0442	101.172
β-PDHC	Pyruvate Dehydrogenase beta subunit, E1b component of Pyruvate Dehydrogenase Complex	Unigene0004891	55.8107	54.9244	60.8747	80.4548	5.2613	4.993	Unigene0026132	80.2187	79.7029	93.279	105.93	29.4294	58.3887
β-PDHC	Pyruvate Dehydrogenase beta subunit, E1b component of Pyruvate Dehydrogenase Complex		0	0	0	0	0	0	Unigene0004251	232.109	233.159	120.644	122.35	39.0801	45.1738
DHLAT	Dihydrolipoamide Acetyltransferase, E2 component of Pyruvate Dehydrogenase Complex	Unigene0032001	53.0997	50.3348	34.8695	35.2524	12.2034	12.8206	Unigene0005225	97.0306	118.782	99.1593	84.0684	39.9052	74.5713
DHLAT	Dihydrolipoamide Acetyltransferase, E2 component of Pyruvate Dehydrogenase Complex	Unigene0045818	54.3109	49.4775	42.0611	51.5929	6.3253	5.9133	Unigene0017698	45.4974	43.9033	36.0196	43.4398	23.8518	30.9152
DHLAT	Dihydrolipoamide Acetyltransferase, E2 component of Pyruvate Dehydrogenase Complex		0	0	0	0	0	0	Unigene0023582	70.3544	60.1178	42.0498	50.3491	9.7108	15.1765
α-CT	Carboxyl transferase alpha subunit of Heteromeric ACCase	Unigene0029981	6.3267	8.1611	1.1962	12.5004	1.3505	0.8089	Unigene0026135	8.0384	9.5651	17.778	8.8469	5.2643	15.0438
α-CT	Carboxyl transferase alpha subunit of Heteromeric ACCase	Unigene0033762	42.553	44.0455	25.7664	76.4394	10.163	5.1611	Unigene0030018	27.6878	26.3536	48.9919	37.4516	17.4369	33.6666
β-CT	Carboxyl transferase beta subunit of Heteromeric ACCase		0	0	0	0	0	0	Unigene0002470	7.288	6.0533	5.2661	1.4986	0.2403	0.6074
BCCP	Biotin Carboxyl Carrier Protein; subunit of Heteromeric ACCase	Unigene0028195	27.9904	26.8949	13.642	12.0888	4.1485	4.1833	Unigene0001514	7.0667	4.507	6.3868	7.5452	6.7515	5.153
BCCP	Biotin Carboxyl Carrier Protein; subunit of Heteromeric ACCase	Unigene0028195	27.9904	26.8949	13.642	12.0888	4.1485	4.1833	Unigene0015555	23.3371	20.1931	11.1963	12.9104	3.9088	4.8187
BCCP	Biotin Carboxyl Carrier Protein; subunit of Heteromeric ACCase	Unigene0030403	42.1735	36.4701	58.5461	55.6113	2.8632	2	Unigene0023651	91.296	78.7009	32.3449	30.1125	4.5505	19.2141
BCCP	Biotin Carboxyl Carrier Protein; subunit of Heteromeric ACCase	Unigene0036682	53.7501	55.424	10.4882	40.2494	6.6173	3.2494	Unigene0027921	39.4024	34.5944	35.204	38.8265	10.5194	15.1392
BC	Biotin Carboxylase; subunit of Heteromeric ACCase	Unigene0027946	23.2726	24.9346	8.8968	19.3731	2.4365	0.7539	Unigene0024773	32.7517	35.0316	26.4896	20.0317	6.1955	12.2514
MCAAT	Malonyl-CoA ACP Transacyclase	Unigene0029032	51.8282	47.498	23.8131	38.5989	8.9513	4.138	Unigene0021405	38.6348	35.9058	23.454	27.654	14.9333	13.792
KAS I	Ketoacyl-ACP Synthase I	Unigene0036735	113.43	106.203	78.9299	84.8754	12.7362	12.3159	Unigene0023958	86.0064	67.9489	66.3826	76.9299	38.9665	45.4894
KAS II	Ketoacyl-ACP Synthase II	Unigene0003529	48.4389	45.8428	30.6064	62.7631	5.218	4.8749	Unigene0015046	60.4378	59.2411	71.8603	68.2348	30.6446	51.0476
KAS III	Ketoacyl-ACP Synthase III	Unigene0024840	65.0224	61.8461	35.3535	41.1768	18.626	16.7794	Unigene0013995	49.3072	53.6619	47.8055	54.0479	30.0396	35.7354
KAR	Ketoacyl-ACP Reductase	Unigene0000306	0.47	0.771	0.5075	5.6685	2.1248	0.2078	Unigene0012854	41.0218	41.6637	18.5257	18.9693	10.5253	10.7704
KAR	Ketoacyl-ACP Reductase	Unigene0003629	319.243	266.935	73.6177	109.428	28.8074	23.5847	Unigene0012855	15.4266	15.493	0.9486	1.3988	0.2335	0.074
KAR	Ketoacyl-ACP Reductase	Unigene0011454	3.0559	2.5336	0.8755	1.1939	0.9309	1.7324	Unigene0021733	154.045	130.024	212.595	181.95	108.821	139.042
KAR	Ketoacyl-ACP Reductase	Unigene0011455	4.2515	4.2371	0.9562	0.652	0.7414	1.2179	Unigene0037835	8.324	7.417	0.4835	1.447	0.1955	0
HAD	Hydroxyacyl-ACP Dehydrase	Unigene0037730	44.8893	44.5417	26.2775	21.736	11.8822	12.2518	Unigene0023823	39.0797	20.4206	10.1437	12.3285	3.7361	4.2948
EAR	Enoyl-ACP Reductase	Unigene0009762	45.4498	42.2695	6.8086	12.8706	12.3217	9.4586	Unigene0022074	27.5833	30.0197	10.3461	14.3553	10.6642	10.7702
EAR	Enoyl-ACP Reductase	Unigene0030339	92.4582	82.9883	41.5902	86.6895	2.5812	2.7416	Unigene0023575	107.586	88.0577	44.554	52.7851	8.4075	18.488
ACP	Acyl Carrier Protein	Unigene0002007	491.038	441.97	294.75	532.712	52.112	69.0657	Unigene0023332	223.993	203.253	265.934	306.77	70.7028	102.727
ACP	Acyl Carrier Protein	Unigene0021419	156.688	171.787	33.7211	49.9809	22.6084	18.4385	Unigene0017072	107.386	105.527	67.6959	55.7972	32.5922	51.903
ACP	Acyl Carrier Protein	Unigene0016537	11.3289	16.3118	0.7909	7.4516	1.8061	0.9615	Unigene0003808	89.0881	94.7701	30.9541	41.0579	25.1286	26.0695
ACP	Acyl Carrier Protein	Unigene0015721	6.4917	7.102	2.5133	4.1128	0.1871	0.2881	Unigene0027677	19.4122	19.8906	7.8215	3.3062	1.1258	5.1152
SAD	Stearoyl-ACP Desaturase	Unigene0026341	123.531	142.297	140.436	306.007	69.3766	58.9461	Unigene0000942	115.766	158.13	533.151	494.663	315.59	395.493
SAD	Stearoyl-ACP Desaturase	Unigene0049183	2.9258	2.7085	16.6337	25.1303	28.1174	14.7983	Unigene0005112	105.565	115.104	323.48	333.04	183.127	279.796
FAD2	delta-12 fatty acid desaturase	Unigene0028733	64.5246	65.4625	304.016	414.041	3.5634	9.3522	Unigene0004542	54.6138	66.2782	41.5709	53.5317	21.2192	19.9411
FAD2	delta-12 fatty acid desaturase	Unigene0033343	68.3538	48.8522	10.2859	52.3935	1.0509	0.9872	Unigene0026578	86.2912	89.3047	522.186	553.117	244.665	412.549
FAD3	omega-3 fatty acid desaturase	Unigene0033360	1.3312	0.9101	411.434	817.594	11.802	47.5867	Unigene0023853	1.3816	3.0653	115.177	72.7314	18.5204	64.6565
FAD3	omega-3 fatty acid desaturase	Unigene0029835	3.3927	2.8498	171.891	179.852	0.3808	2.981	Unigene0025971	2.0396	2.4618	595.372	500.128	342.702	598.245
FAD6	omega-6 fatty acid desaturase	Unigene0027304	7.5064	7.0492	2.4952	6.4493	4.01	3.4277	Unigene0027923	8.8254	10.0695	6.6556	6.5983	3.7948	8.5505
FAD7	omega-3 fatty acid desaturase	Unigene0006211	16.589	15.7967	4.4562	12.3269	1.1694	1.3462	Unigene0022793	9.4652	7.6382	19.63	12.6524	4.6823	9.0152
FATA	oleoyl-acyl carrier protein thioesterase	Unigene0007191	40.6353	36.7106	71.4457	93.0473	7.7345	9.9833	Unigene0022927	46.5293	43.5428	107.026	88.0215	33.0444	51.0783
FATB	acyl-acyl carrier protein thioesterase	Unigene0003319	108.124	110.938	43.5747	51.1684	79.6154	59.8092	Unigene0022248	140.516	155.501	85.6682	103.426	45.6171	57.7987
FATB	acyl-acyl carrier protein thioesterase	Unigene0003853	11.1387	10.2902	4.3448	5.1071	0.4083	0.8385	Unigene0015871	18.9053	17.8943	5.3995	7.7317	4.575	3.8893
LACS	Long-Chain Acyl-CoA Synthetase	Unigene0009688	137.843	119.593	2.2216	3.0072	0.5282	0.3065	Unigene0003966	24.1585	20.6801	17.9117	11.0522	9.4222	14.1679
LACS	Long-Chain Acyl-CoA Synthetase	Unigene0009958	12.7883	12.7558	8.3797	15.9955	18.5775	14.4306	Unigene0006969	4.6499	3.0651	0.9274	1.4648	0.1875	0.3467
LACS	Long-Chain Acyl-CoA Synthetase	Unigene0021428	74.453	63.8592	4.2636	1.4487	0.0401	0.3703	Unigene0013656	9.0778	8.84	1.8252	0.8598	0.205	0.4549
LACS	Long-Chain Acyl-CoA Synthetase	Unigene0021708	8.8625	8.1262	29.3299	28.7452	17.313	20.7453	Unigene0013657	19.5587	18.3861	0.8472	0.7152	0.8961	0.7018
LACS	Long-Chain Acyl-CoA Synthetase	Unigene0030697	57.4421	56.9858	17.3941	38.3636	9.7992	5.4689	Unigene0029660	30.0874	25.3405	31.6955	41.1742	38.651	34.3271
LACS	Long-Chain Acyl-CoA Synthetase	Unigene0034936	9.8848	7.3277	2.6046	6.4459	4.5773	1.3822	Unigene0030062	37.43	46.7761	32.031	34.6518	24.8297	35.5073
LACS	Long-Chain Acyl-CoA Synthetase	Unigene0034937	8.4451	9.5591	19.0915	23.0271	22.1738	21.3012	Unigene0030099	18.1631	17.3736	44.7193	36.2173	36.576	41.3494
LACS	Long-Chain Acyl-CoA Synthetase	Unigene0034939	20.6288	23.3656	2.8783	13.2011	4.4366	2.2161	Unigene0030100	18.7783	20.1292	19.0953	17.294	8.5883	11.7117
LACS	Long-Chain Acyl-CoA Synthetase	Unigene0037351	36.2108	36.1812	19.51	32.1604	76.8505	48.2037	Unigene0042831	54.8879	58.6246	54.812	38.2704	14.0037	26.3131
GPDH	Glycerol-3-Phosphate Dehydrogenase	Unigene0003819	24.2574	22.6656	4.9558	8.0987	7.7423	3.923	Unigene0004966	112.075	74.2033	12.1537	12.6053	13.982	9.3078
GPDH	Glycerol-3-Phosphate Dehydrogenase	Unigene0009764	0.0688	0	0	0	0	9.3634	Unigene0022323	19.1457	20.0095	30.5371	25.8273	12.3972	21.2267
GPDH	Glycerol-3-Phosphate Dehydrogenase	Unigene0011630	20.398	18.9887	7.5324	21.1067	15.4066	14.5928	Unigene0022138	15.1904	15.271	5.8606	3.3018	1.7391	2.6484
GPDH	Glycerol-3-Phosphate Dehydrogenase	Unigene0023714	65.7188	53.9603	1.5299	6.1867	0.5783	0	Unigene0025667	8.0555	7.1224	7.375	10.0914	1.2695	3.7561
GPDH	Glycerol-3-Phosphate Dehydrogenase	Unigene0027188	16.6492	15.575	4.0527	12.6908	1.1312	0.8388	Unigene0017884	6.7694	8.0121	3.5638	5.1454	4.6823	4.7632
GPAT8	Glycerol-3-Phosphate Acyltransferase 8	Unigene0001257	316.024	280.806	30.4821	16.6522	13.4625	16.807	Unigene0004966	112.075	74.2033	12.1537	12.6053	13.982	9.3078
GPAT	glycerol-3-phosphate acyltransferase, chloroplastic	Unigene0011756	20.3721	16.8027	1.238	3.9019	3.2636	1.8134	Unigene0022138	15.1904	15.271	5.8606	3.3018	1.7391	2.6484
GPAT3	Glycerol-3-Phosphate Acyltransferase 3	Unigene0047473	26.1043	25.644	38.7924	38.6275	36.6387	36.2387	Unigene0046646	27.3004	26.3524	43.4777	46.2493	43.8669	46.5909
GPAT3	Glycerol-3-Phosphate Acyltransferase 3	Unigene0009122	2.7228	5.1157	1.0921	1.7375	1.1854	0.2608	Unigene0022322	5.3589	4.762	5.1179	3.2686	2.4529	3.3289
GPAT3	Glycerol-3-Phosphate Acyltransferase 3	Unigene0047474	0.8141	0.7516	0.4453	0.8096	1.3809	2.6939	Unigene0044723	1.546	0.8255	2.1327	0.4402	0.8327	0.9899
LPAAT1	1-acyl-sn-glycerol-3-phosphate acyltransferase 1, chloroplastic	Unigene0012648	1.46	2.1822	0.7734	2.5614	0.257	0.0528	Unigene0022589	1.4599	3.5339	1.0417	1.0392	1.011	0.9348
LPAAT1	1-acyl-sn-glycerol-3-phosphate acyltransferase 1, chloroplastic	Unigene0031349	6.2846	6.1102	2.1902	7.0916	6.8284	4.9186	Unigene0022590	2.2707	2.4924	3.5685	2.8084	1.6676	3.0954
LPAAT1	1-acyl-sn-glycerol-3-phosphate acyltransferase 1, chloroplastic	Unigene0037717	8.1179	8.4778	1.2415	4.5513	2.9623	1.3773	Unigene0005740	4.5469	4.2485	7.9581	3.6603	2.4864	6.674
LPAAT2	1-acyl-sn-glycerol-3-phosphate acyltransferase 2, chloroplastic	Unigene0028876	33.1946	33.1377	17.2508	25.6721	35.8533	33.8877	Unigene0023701	33.3504	32.0475	28.923	32.7711	24.3614	27.0991
LPAAT3	1-acyl-sn-glycerol-3-phosphate acyltransferase 3, chloroplastic								Unigene0040311	0.3536	0.7474	2.4852	3.0353	2.5735	2.8553
LPAAT5	1-acyl-sn-glycerol-3-phosphate acyltransferase 5, chloroplastic	Unigene0035558	15.4079	14.3903	3.8789	9.8462	4.5009	1.9984	Unigene0006303	8.0523	10.7982	8.717	8.6749	4.3807	5.354
LPAAT5	1-acyl-sn-glycerol-3-phosphate acyltransferase 5, chloroplastic	Unigene0028902	0.746	0.8081	1.6207	3.9669	3.4797	3.5489
PAP	lipid phosphate phosphatase	Unigene0001881	61.2085	56.7881	5.5855	20.9344	6.0727	1.8807	Unigene0004194	30.1998	41.3891	34.7118	27.7246	12.7934	18.8763
PAP	lipid phosphate phosphatase	Unigene0009969	8.0202	6.563	9.054	5.9395	6.3096	5.5286	Unigene0004549	9.5607	10.4839	3.9195	2.3778	1.1138	2.3527
PAP	lipid phosphate phosphatase	Unigene0013137	4.0852	4.3783	0.7822	3.406	1.3023	1.0225	Unigene0005916	15.9026	17.5811	20.8008	22.6238	11.0291	10.7293
PAP	lipid phosphate phosphatase	Unigene0024981	38.9306	33.1468	8.0116	14.6797	6.5905	3.2799	Unigene0017418	11.3871	9.0149	6.6641	7.0499	5.0048	4.9285
PAP	lipid phosphate phosphatase	Unigene0031305	22.1629	20.6428	7.882	13.5896	9.2643	6.0591	Unigene0021495	6.4812	7.2129	6.8799	3.4814	1.4516	3.1912
PAP	lipid phosphate phosphatase	Unigene0041525	2.6183	4.0325	2.5581	4.5814	11.1845	11.8142	Unigene0036364	6.013	11.1582	7.7022	10.2203	5.0914	8.4843
DGAT1	Acyl-CoA : Diacylglycerol Acyltransferase 1	Unigene0012825	8.1813	7.9949	5.6914	7.9377	9.4362	11.5551	Unigene0005876	10.2074	9.1923	14.674	7.1714	18.402	28.5272
DGAT1	Acyl-CoA : Diacylglycerol Acyltransferase 1	Unigene0012824	0	0.0453	0	0.1625	0	0.0427	Unigene0017875	3.5302	3.0135	2.6222	3.2699	1.3634	1.8488
DGAT2	Acyl-CoA : Diacylglycerol Acyltransferase 2	Unigene0045385	18.7426	20.2086	14.0827	32.598	47.5526	29.2651
PDAT1	Phospholipid : Diacylglycerol Acyltransferase 1	Unigene0025861	6.2615	6.2912	4.9557	3.3821	14.3072	13.3426	Unigene0001516	1.7308	1.6318	8.7363	7.4486	12.3345	14.9978
PDAT1	Phospholipid : Diacylglycerol Acyltransferase 1	Unigene0023380	9.8675	8.8236	4.9509	5.9301	6.7522	4.6452	Unigene0028554	13.2083	15.3583	8.1688	8.9563	5.663	7.3442
PDAT2	Phospholipid : Diacylglycerol Acyltransferase 2	Unigene0042772	0.0489	0.0744	15.3658	11.5285	5.8899	6.3563	Unigene0022472	4.3961	4.4493	44.2901	44.608	24.1796	25.9925
PDCT	Phosphatidylcholine:diacylglycerol cholinephosphotransferase	Unigene0037848	25.5077	23.1588	60.7746	38.9872	5.0466	3.1204	Unigene0021011	77.6597	73.0917	59.9332	71.8472	34.2994	36.4372
LPCAT	1-Acylglycerol-3-Phosphocholine Acyltransferase	Unigene0027850	16.8024	18.8359	27.3071	42.8039	44.3255	42.1467	Unigene0003511	12.7042	15.6878	17.7385	21.7649	26.2575	26.5575
CPT	CDP-choline:DAG cholinephosphotransferase	Unigene0029642	51.243	49.6608	8.6693	24.6063	11.9319	6.6577	Unigene0004853	59.1222	69.6844	41.8383	39.3025	16.2534	30.1739
PLA2	Phospholipase A2		0	0	0	0	0	0	Unigene0005834	22.7407	16.4656	7.318	4.2829	1.1048	1.4009
PLC	Phospholipase C	Unigene0009801	17.9244	17.2858	0.9149	7.1077	0.356	0.2542	Unigene0003935	1.9766	1.5442	5.3797	0.5881	0.2384	0.2645
PLC	Phospholipase C	Unigene0010679	1.11	1.442	1.277	5.9304	0.0482	0.3297	Unigene0046410	7.4741	6.4138	3.0045	2.2401	3.6067	5.378
PLC	Phospholipase C	Unigene0022183	26.8685	34.6889	5.3162	6.3656	3.1366	0.9024	Unigene0009149	4.1667	2.125	1.5054	1.0922	0.1937	1.0438
PLC	Phospholipase C	Unigene0022672	4.5907	5.1531	1.0409	3.3937	2.1873	0.4457	Unigene0015165	12.5811	13.539	4.1638	5.0176	2.8759	2.3311
PLC	Phospholipase C	Unigene0032527	12.7938	13.1001	7.5969	31.9853	14.4677	8.9591	Unigene0016553	68.5723	78.4752	39.5471	47.1382	25.9862	32.7315
PLC	Phospholipase C	Unigene0037038	0.0503	0.0204	12.4361	11.2694	4.3201	1.62	Unigene0016761	12.6669	10.1677	20.6705	11.9598	6.781	16.2563
PLC	Phospholipase C	Unigene0039043	27.1363	36.5588	43.3721	56.3177	2.8684	7.6096	Unigene0021630	1.2085	0.7192	16.8087	17.6292	8.0426	8.6592
PLC	Phospholipase C	Unigene0041714	21.7071	23.0829	23.0552	46.7193	15.2255	10.4554	Unigene0032631	81.9937	87.0084	19.105	15.146	10.2276	13.5364
PLD	Phospholipase D	Unigene0004249	0.184	0.274	7.2191	4.886	5.5037	4.2646	Unigene0004392	7.0023	8.7135	7.6541	6.1483	2.0295	3.0808
PLD	Phospholipase D	Unigene0008476	35.3887	34.2286	15.3817	33.8122	10.8061	6.3898	Unigene0004536	277.372	279.321	80.2633	79.7445	30.2027	47.0013
PLD	Phospholipase D	Unigene0011948	2.9509	3.3247	0	0.5044	0.086	1.4133	Unigene0007666	0.5124	0.8522	1.3352	1.3908	0.4288	0.7576
PLD	Phospholipase D	Unigene0012950	3.8157	3.5027	0.5886	1.4717	0	0	Unigene0016832	19.2635	19.801	25.8848	22.6404	12.667	17.2369
PLD	Phospholipase D	Unigene0012952	3.7956	4.2197	0.3759	1.6518	0.2332	0.2394	Unigene0018046	3.0027	2.7342	5.1096	4.2728	2.2714	3.0764
PLD	Phospholipase D	Unigene0017522	5.5376	5.8213	1.7535	1.5942	0.0906	0	Unigene0021982	2.16	1.5953	14.583	14.3909	9.806	14.4881
PLD	Phospholipase D	Unigene0017523	5.8468	6.9903	1.1874	1.0795	0.069	0	Unigene0025889	31.3178	36.5181	57.7974	50.5985	27.6055	35.9183
PLD	Phospholipase D	Unigene0018565	0.6074	1.046	0.4237	1.5889	3.3013	0.1012	Unigene0025891	18.6343	19.6144	9.7553	8.1839	1.8193	3.6375
PLD	Phospholipase D	Unigene0036529	5.317	6.0671	1.2763	4.4665	1.3534	0.1049	Unigene0026320	2.954	3.49	3.6132	2.522	1.4098	2.1028
PLD	Phospholipase D	Unigene0040850	7.1406	8.0413	0.2598	1.9189	0.423	0	Unigene0031176	0.4927	0.4069	1.2233	0.1356	0.2199	0.6098
PLD	Phospholipase D	Unigene0027366	7.5652	7.4102	1.7105	5.1217	2.8889	1.3854	Unigene0035507	0.8059	1.479	0.6423	0.7147	0.5794	1.2636
PLD	Phospholipase D	Unigene0036528	2.1927	2.944	0.7453	1.7617	5.3742	0.534	Unigene0037519	2.2324	1.446	1.3284	1.5059	0.586	0.7586
PLD	Phospholipase D	Unigene0028074	289.74	276.66	42.6645	85.7456	24.7487	13.7234	Unigene0038022	0.5133	0.5299	0.5901	0.3532	0.6204	0.1588
PLD	Phospholipase D	Unigene0028219	3.5742	3.519	1.8467	3.3491	4.5611	2.4279	Unigene0046139	0	0	0.994	0.1417	0.1148	0.1274
PLD	Phospholipase D	Unigene0030747	19.8844	18.8258	8.1517	15.3819	7.9663	7.1824	Unigene0046142	1.658	1.8672	0.6931	0.7606	0.2242	0.4975
OBO	oil body-associated protein	Unigene0014033	0.584	0.1395	0	0	0.2564	0.5265	Unigene0028639	0	0	1.5096	1.3387	9.0556	9.8966
OBO	oil body-associated protein	Unigene0014034	0.0367	0.0373	0.0736	0	0.1369	0.0703	Unigene0028640	0.4989	0.1648	136.643	152.077	358.351	284.259
OBO	oil body-associated protein	Unigene0037790	2.1632	1.1606	655.027	433.692	1301.65	1422.33	Unigene0042999	0	0	1.2045	0	0.2436	0.4053
OBO	oil body-associated protein	Unigene0037791	0	0	3.7702	3.7949	14.8037	9.2826	Unigene0044050	2.5945	1.4999	0.4295	0.7141	0.8105	0.8993

## Sheet: Table S4
Supporting Table S4. Annotation and transcript levels for select genes associated with lipid metabolism in seeds plastid and endoplasmic reticulum.
Description	Gene	P. rockii					P. lutea					Fold change (P. rockii / P. lutea)
		20d	60d	80d	Total	T 60-80	20d	60d	80d	Total	T 60-80	For total	T 60-80	T80
Plastid
Dihydrolipoamide Acetyltransferase, E2 component of Pyruvate Dehydrogenase Complex	DHLAT	73	59	32	164	91	52	41	9	102	50	2	1.82	3.55556
Pyruvate Dehydrogenase alpha subunit, E1a component of Pyruvate Dehydrogenase Complex	α-PDHC	114	75	64	253	139	95	43	48	186	91	1	1.52747	1.33333
Pyruvate Dehydrogenase beta subunit, E1b component of Pyruvate Dehydrogenase Complex	β-PDHC	121	103	60	284	163	103	63	19	185	82	2	1.9878	3.15789
	PDHC	308	238	156	701	394	249	147	77	473	224	1	1.75893	2.02597
Biotin Carboxylase; subunit of Heteromeric ACCase	BC	34	23	9	66	32	24	14	2	40	16	2	2	4.5
Biotin Carboxyl Carrier Protein; subunit of Heteromeric ACCase	BCCP	37	22	9	68	31	37	27	4	68	31	1	1	2.25
Carboxyl transferase alpha subunit of Heteromeric ACCase	α-CT	18	28	18	64	46	25	29	4	59	33	1	1.39394	4.5
Carboxyl transferase beta subunit of Heteromeric ACCase	β-CT	7	3	0	10	3	0	0	0	0	0	0
	ACCase	96	77	36	209	113	87	70	10	167	80	1	1.4125	3.6
Malonyl-CoA ACP Transacyclase	MCAAT	37	26	14	77	40	50	31	7	87	38	1	1.05263	2
Ketoacyl-ACP Synthase III	KAS III	51	51	33	135	84	63	38	18	119	56	1	1.5	1.83333
Ketoacyl-ACP Reductase	KAR	52	55	34	140	89	75	24	7	107	31	1	2.87097	4.85714
Hydroxyacyl-ACP Dehydrase	HAD	30	11	4	45	15	45	24	12	81	36	1	0.416667	0.333333
Enoyl-ACP Reductase	EAR	63	31	12	106	43	66	37	7	110	44	1	0.977273	1.71429
Ketoacyl-ACP Synthase I	KAS I	77	72	42	191	114	110	82	13	204	95	1	1.2	3.23077
Ketoacyl-ACP Synthase II	KAS II	60	70	41	171	111	47	47	5	99	52	2	2.13462	8.2
oleoyl-acyl carrier protein thioesterase	FATA	45	98	42	185	140	39	82	9	130	91	1	1.53846	4.66667
acyl-ACP thioesterase	FATB	83	51	28	162	79	60	26	35	121	61	1	1.29508	0.8
Stearoyl-ACP Desaturase	SAD	124	421	294	838	715	68	122	43	233	165	4	4.33333	6.83721
Acyl Carrier Protein	ACP	108	97	39	245	136	163	116	21	299	137	1	0.992701	1.85714
Long-Chain Acyl-CoA Synthetase	LACS	24	21	17	62	38	39	15	15	69	30	1	1.26667	1.13333
Total enzymes for Plastid	14	1158	1319	792	3267	2111	1161	861	279	2299	1140	1	1.85175	2.83871
14 enzymes; RPKM/gene		82.7143	94.2143	56.5714	233.357	150.786	82.9286	61.5	19.9286	164.214	81.4286	1	1.85175	2.83871
Endoplasmic Reticulum
1-Acylglycerol-3-Phosphocholine Acyltransferase	LPCAT	14	20	26	60	46	18	35	43	96	78	1	0.589744	0.604651
Phospholipase A2	PLA2	20	6	1	27	7	0	0	0	0	0	0
delta-12 fatty acid desaturase	FAD2	74	293	175	541	468	62	195	4	261	199	2	2.35176	43.75
omega-3 fatty acid desaturase	FAD3	2	321	256	579	577	2	395	16	413	411	1	1.40389	16
Glycerol-3-Phosphate Dehydrogenase	GPDH	29	12	8	48	20	24	7	5	36	12	1	1.66667	1.6
Glycerol-3-Phosphate Acyltransferase	GPAT	28	13	13	54	26	71	14	12	96	26	1	1	1.08333
1-acyl-sn-glycerol-3-phosphate acyltransferase 1, chloroplastic	LPAAT	9	9	7	24	16	11	7	8	26	15	1	1.06667	0.875
lipid phosphate phosphatase	PAP	15	13	7	35	20	22	8	6	36	14	1	1.42857	1.16667
Phosphatidylcholine:diacylglycerol cholinephosphotransferase	PDCT	75	66	35	177	101	24	50	4	78	54	2	1.87037	8.75
Phospholipase C	PLC	24	13	9	46	22	15	17	5	36	22	1	1	1.8
Phospholipase D	PLD	25	13	7	46	20	26	8	4	38	12	1	1.66667	1.75
CDP-choline:DAG cholinephosphotransferase	CPT	64	41	23	128	64	50	17	9	76	26	2	2.46154	2.55556
Acyl-CoA : Diacylglycerol Acyltransferase 1	DGAT	6	7	13	26	20	14	15	24	53	39	0	0.512821	0.541667
Phospholipid : Diacylglycerol Acyltransferase	PDAT	6	16	12	33	28	5	6	7	18	13	2	2.15385	1.71429
Total enzymes for ER	14	391	843	592	1824	1435	344	774	147	1263	921	1	1.55809	4.02721
14 enzymes; RPKM/gene		26.0667	56.2	39.4667	121.6	95.6667	22.9333	51.6	9.8	84.2	61.4	1	1.55809	4.02721

## Sheet: Table S5
Supporting Table S5. Primers used in this study.
Name	Primer sequences (5’- 3’)	Application
PrFAD2-F	GAAGAGCGAAGGCGGAGAG	Full-length cDNA PCR
PrFAD2-R	ACCAAAACTTCCCTACCTGC	Full-length cDNA PCR
PrFAD3-F	ATTCATTCAACATTTACAGCAC	Full-length cDNA PCR
PrFAD3-R	TCTCAGTTCCCCCAATCCC	Full-length cDNA PCR
SAD-RT-F	TCAAGGAACTAAGGGAGAGG	RT-PCR
SAD-RT-R	TCGCCCAGACAGGTAAAGG	RT-PCR
FAD2-RT-F	TCACGCTTGGTGAAGTCAAG	RT-PCR
FAD2-RT-R	GTAGATGGGCCAAGCAACAT	RT-PCR
FAD3-RT-F	TCTTCCCTCAAATCCCACAC	RT-PCR
FAD3-RT-R	GAGCTCATGGTCGGTCTTGT	RT-PCR
18S-26S-ITS-F	ACCGTTGATTCGCACAATTGGTCATCG	Reference gene
18S-26S-ITS-R	TACTGCGGGTCGGCAATCGGACG	Reference gene
AtActin7-F	GGAACTGGAATGGTGAAGGCTG	Reference gene
AtActin7-R	CGATTGGATACTTCAGAGTGAGGA	Reference gene

## Sheet: Table S6
Supporting Table S6. Species used in phylogenetic analysis.
Species Name	Abbreviation
Arabidopsis thaliana	Ath
Betula pendula	Bpe
Cajanus cajan	Cca
Camellia chekiangoleosa	Cch
Camellia oleifera	Col
Cannabis sativa	Csa
Cephalotus follicularis	Cfo
Chenopodium quinoa	Cqu
Citrus clementina	Ccl
Citrus sinensis	Csi
Coffea canephora	Can
Corchorus capsularis	Cca
Corchorus olitorius	Coli
Daucus carota	Dca
Elaeis guineensis	Egu
Eucalyptus grandis	Egr
Fragaria vesca	Fve
Glycine max	Gma
Glycine soja	Gso
Herrania umbratica	Hum
Hevea brasiliensis	Hbr
Ipomoea nil	Ini
Jatropha curcas	Jcu
Juglans regia	Jre
Linum usitatissimum	Lus
Macleaya cordata	Mco
Malus domestica	Mdo
Manihot esculenta	Mes
Momordica charantia	Mch
Morus notabilis	Mno
Nelumbo nucifera	Nnu
Nicotiana attenuate	Nat
Nicotiana sylvestris	Nsy
Nicotiana tabacum	Nta
Nicotiana tomentosiformis	Nto
Oryza sative	Osa
Paeonia lactiflora	Pla
Paeonia rockii	Pro
Populus euphratica	Peu
Populus tomentosa	Pto
Populus trichocarpa	Ptr
Prunus avium	Pav
Prunus mume	Pmu
Prunus persica	Ppe
Ricinus communis	Rco
Salvia hispanica	Shi
Sesamum indicum	Sin
Solanum lycopersicum	Sly
Vitis vinifera	Vvi
Wrightia tinctoria	Wti
